# Supplementary material for: Late Cardiological Sequelae and Long-Term Monitoring in Classical Hodgkin Lymphoma and Diffuse Large B-Cell Lymphoma Survivors: A Systematic Review by the Fondazione Italiana Linfomi
Source: Cancers (Basel). 2021 Dec 23;14(1):61. doi: 10.3390/cancers14010061 (PMC8750391; doi:10.3390/cancers14010061)
Supplement: Supplementary file 1 [file cancers-14-00061-s001.zip]

Archive with 3 entries (3 files):
- cancers-1403872-Table S1. Search strategies.pdf
- cancers-1403872-Table S2. Full text eligibility and data.xlsx
- cancers-1403872-Table S3. Risk of bias.xlsx
