# Supplementary material for: Late Cardiological Sequelae and Long-Term Monitoring in Classical Hodgkin Lymphoma and Diffuse Large B-Cell Lymphoma Survivors: A Systematic Review by the Fondazione Italiana Linfomi
Source: Cancers (Basel). 2021 Dec 23;14(1):61. doi: 10.3390/cancers14010061 (PMC8750391; doi:10.3390/cancers14010061)
Supplement: Supplementary file 1 [file cancers-14-00061-s001.zip › cancers-1403872-Table S2. Full text eligibility and data.xlsx]

## Sheet: ELEIGIBILITY
PICO (RESEARCH QUESTION)	Study (first name, year)	Reference	Inclusion/Exclusion (YES/NO/UNCLEAR)	If excluded, reason
A-1	Frick M.A. 2018	JCO	NO	missing intervention
A-1	Holtzman A.L. 2019	Advances in Radiation Oncology	YES
A-1	Hoppe R.T. 1997	Annal of Oncology	NO	outcome not corresponding to PICO
A-1	Kwan A.2017	Clinical Lymphoma, Myeloma e Leukemia	NO	outcome not corresponding to PICO
A-1	By Xin Lin 2019	AJN	NO	REVIEW
A-1	Itchaki G.2013	Cochrane Library	NO	outcome not corresponding to PICO
A-1	Klastersky J. 2017	Curr OpinOncol	NO	EDITORIAL
A-1	Zelcer S. 2010	J Cancer Survuv	NO	outcome not corresponding to PICO
A-1	Van Leeuwen-Segarceanu 2011	Cancer Treatment Reviews	NO	review
A-1	Lao J 2013	J of Drug Delivery	NO	review
A-1	El-asmar J 2019	Biol Blood Marrow	NO	outcome not corresponding to PICO
A-1	Moller MB 2003	AJHematology	NO	outcome not corresponding to PICO
A-1	Moraldo MV 2015	Lancet Haematology	YES
A-1	Gordon MJ 2015	Blood	NO	population not disease-free >= 5 years
A-1	Gungor B 2015	Haematologica	NO	abstract
A-1	Ziółkowska 2009	Wspolczesna Onkologia	NO	review
A-2	Ahmed 2005	Leukemia and Lymphoma	NO	outcome not corresponding to PICO
A-2	Bagnasco 2019	European Journal of Cancer	NO	outcome not corresponding to PICO
A-2	Baxi 2010	Curr Oncol Rep	NO	review
A-2	Brandt 2001	Acta Oncologica	NO	outcome not corresponding to PICO
A-2	Cheuk 2016	Cochrane Database of Systematic Reviews	NO	outcome not corresponding to PICO
A-2	Clavert 2016	Biology of Blood and Marrow Transplantation	YES
A-2	Corn 1990	Journal of Clinical Oncology	NO	Animal model
A-2	Damlaj 2019	Blood Rev	NO	Review
A-2	Darby 2011	Radiotherapy and Oncology	NO	outcome not corresponding to PICO
A-2	Darrington 2012	Current Hematologic Malignancy Reports	NO	Review
A-2	De Vries 2018	Br J Cancer	NO	outcome not corresponding to PICO
A-2	Demirci 2010	Uluslararasi Hematoloji-Onkoloji Dergisi	NO	pediatric population
A-2	Dilhuydy 2010	Biology of Blood and Marrow Transplantation	NO	outcome not corresponding to PICO
A-2	Donnellan 2017	Journal of the American Heart Association	NO	outcome not corresponding to PICO
A	Galper SH 2011	Blood	yes
A-1	Van Nimwegen F 2015	JAMA	yes
A-1-2	Armenian SH 2011	Blood	yes
A-1-2	Stone C.R. 2019	Health Sci Rep	yes
A-1-2	Matasar MJ 2015	JNCI	yes
A	Cutter DJ 2015	JNCI	yes
A	Aleman B M 2007	Blood	yes
A	Holtzman A.L. 2019	Advances in Radiation Oncology	yes
A	Baech J 2018	BJH	yes
A	Van Nimwegen F 2016	JCO	yes
A	Van Nimwegen F 2017	Blood	yes
B-1	Campbell 2013	Curr Hematol malig Rep	NO	no epidemiologic data about the incidence of cardiac toxicity related to the introduction of modern radiotherapy
B-1	Maraldo 2015	Lancet Haematol	NO	no epidemiologic data about the incidence of cardiac toxicity related to the introduction of modern radiotherapy
B-1	Patel 2017	International Journal of Radiation Oncology • Biology • Physics	YES
B-1	Maraldo 2011	International Journal of Radiation Oncology • Biology • Physics	NO	no epidemiologic data about the incidence of cardiac toxicity related to the introduction of modern radiotherapy
B-1	Ayyappan 2016	Blood	NO	Abstract
B-2	Baxi 2010	Curr Oncol Rep	NO	no epidemiologic data about the incidence of cardiac toxicity related to the introduction of modern chemotherapy
B-1	Cefalo 2010	Pediatric Blood and Cancer	NO	Pediatric popoulation
B-1	Fernandez 2011	Blood	NO	Pediatric popoulation
B-1	Frick 2018	JCO	NO	no epidemiologic data about the incidence of cardiac toxicity related to the introduction of modern chemotherapy
B-2	Glimelius 2015	J Cancer Surviv	NO	no epidemiologic data about the incidence of cardiac toxicity related to the introduction of modern chemotherapy
B-2	Gungor 2015	Haematologica	NO	no epidemiologic data about the incidence of cardiac toxicity related to the introduction of modern chemotherapy
B-1	Holtzman 2019	Advances in Radiation Oncology	NO	no epidemiologic data about the incidence of cardiac toxicity related to the introduction of modern radiotherapy
B-1	Keegan 2019	J Cancer Surviv	NO	Not matched population
B-1	Matasar 2015	J Natl Cancer Inst	YES
B-1	Straus 2011	Ther Adv Hematol	NO	Review
B-1	Strongman 2019	Lancet	NO	Not matched population
B-1	Fu 2017	Leuk Lymph	YES
C-1	Abuamsha H 2019	Hematol Onco	NO	outcome not corresponding to PICO
C-1	Agha H 2016	Pediatric Cardiology	NO	pediatric population
C-1	Alvarez-Cardona 2019	Cardiology Clinics	NO	REVIEW
C-2	Armenian SH	Cancer 2014	NO	REVIEW
C-1	Armstrong GT 2012	JCO	NO	pediatric population
C-1	Asselin BL 2016	JCO	NO	pediatric population
C-1	Blaes AH 2015	Vasc Health Risk Manag	NO	population not disease-free >= 5 years
C-1	Bosch X 2013	JACC	NO	population not disease-free >= 5 years
C-1	Bryant 2007	EJ of cancer	NO	pediatric population
C-1	Calvin Thigpen S 2012	Southern Medical Journal	NO	population not disease-free >= 5 years
C-1	Canepari M 2015	Hamatol Oncol	NO	population not disease-free >= 5 years
C-1	Cardinale 2018	EJ of cancer	NO	population not disease-free >= 5 years
C-1	Cardinale D 2018	JACC	NO	population not disease-free >= 5 years
C-1	Cavaretta E 2017	Adv Exp Med Biol	NO	outcome not corresponding to PICO
C-1	Cheuk DKL 2016	Cochrane database of Systematic Reviews	NO	pediatric population
C-1	Chow EJ 2016	Blood	NO	pediatric population
C-1	Curigliano G 2012	Annals of Onology	NO	GUIDELINES
C-1	Diugosz-danecka M 2018	Chemotherapy	NO	population not disease-free >= 5 years
C-1	Domenech A 2011	EHJ	NO	population not disease-free >= 5 years
C-1	Donovan EK 2019	Clinical Oncology	NO	population not disease-free >= 5 years
C-1	Enns DL 2013	Blood	NO	population not disease-free >= 5 years
C-1-2	Galderisi M 2007	Cardiovascular Ultrasound	NO	REVIEW
C-1	Kang Y 2013	Cardiol J	NO	population not disease-free >= 5 years
C-1	Kang Y 2018	Arq Bras Cardiol	YES
C-1	Kang Y 2014	Eur J heart Fail	NO	population not disease-free >= 5 years
C-1	Krupicka J 2002	LeuK Lymphoma	NO	population not disease-free >= 5 years
C-1	Kupeli S 2010	J Clin Oncol	NO	pediatric population
C-1	Lancellotti P 2013	J of American Society of Echocardiography	NO	REVIEW
C-1	Lipshultz SE 2013	Circulation	NO	pediatric population
C-1	Lunning MA 2015	AM J Clin Oncol	NO	population not disease-free >= 5 years
C-1	Machann W 2011	Int J Radiat Oncol Biol Phys	YES
C-1	Mizia-Stec K 2018	Medical Oncology	NO	population not disease-free >= 5 years
C-1	Mothy D 2017	EHJ cardiovascular Imaging	NO	EDITORIAL
C-1	Nolan MT 2016	Canadian Journal of Cardiology	YES
C-1	Olivieri J 2017	Oncologist	NO	population not disease-free >= 5 years
C-2	Poreba M 2010	Bone Marrow Transplantation	NO	population not disease-free >= 5 years
C-1	Rodriguez M 2011	Journal of Clinical Oncology	NO	population not disease-free >= 5 years
C-1	Ridriguez MA 2009	Journal of Clinical Oncology	NO	population not disease-free >= 5 years
C-2	Roziakova L 2015	Cardiovascular Toxicology	NO	population not disease-free >= 5 years
C-1	Schwartz RG 2013	Journal of Nuclear Cardiology	NO	REVIEW
C-1	Shi J 2016	Sci Rep	NO	population not disease-free >= 5 years
C-1	Sipola P 2012	Nucl Med Commun	NO	population not disease-free >= 5 years
C-1	Song F 2016	Journal of the American Society of Echocardiography	NO	population not disease-free >= 5 years
C-1	Song F 2017	Cardiol J	NO	population not disease-free >= 5 years
C-1	Tsai HR 2010	EHJ	YES
C-1	Xu Y 2019	Cardiovascular Imaging	NO	population not disease-free >= 5 years
C-1	XUE K 2016	Oncotarget	NO	population not disease-free >= 5 years
C-1	Zhang CJ 2017	Echocardiography	NO	population not disease-free >= 5 years
C-1	Zinzani PL 2016	Eur J Haematol	NO	Consensus paper
C-1-2	Murbreach K 2015	Journal of Clinical Oncology	YES
C-1-2	Bijl JM 2016	AM J Cardiol	YES
C-1	Wethal et al. 2009	British J of Cancer	YES
C-1	Andersen R 2010	AM J Cardiol	YES
C-1	Daniels LA 2014	Annals of Onology	YES
C-1	Armenian 2018	Cancer 2018	YES
C-1	Heidenreich PA 2003	J American College of Cadiology	YES

## Sheet: PICO A 
Study (first name, year)	reference	study design	population	study duration	follow-up	sample size	intervention	control group	outcome measure(s) - as for PICO	other outcome measure(s) if relevant	Main results	Main conclusions	Comments
Holtzman AL 2019	Advances in Radiation Oncology	retrospective Cohort study	HL	1965-1995	>20 years	365. Median age at the time of the initial RT was 25 years.	Primary Radiation Therapy (RT)		Cardiovascular Events		37 cardiovascular disease(CHD) in 33 patients (9%) at 10 years, 70 events in 56 patients (15%) at 20 years, 132 events in 95 patients (26%) at 30 years, and 157 events in 109 patients (30%) at 40 years of follow up.	With increased survivorship, integral radiation doses result in increasing clinically significant adverse events	The data underscored the importance of reducing integral RT dose of non-targeted tissues
Maraldo MV 2015	Lancet Haematology	Retrospective Cohot study	HL	1964-2004	9 years	6039. Median age at diagnosis 30 years.	Primary chemotherapy with anthracycline and vinca-alkaloid, Radiation therapy,		Cardiovascular Events		1238 ﬁrst cardiovascular events were recorded in 703 patients, most were ischaemic heart disease (132 [19%]), congestive heart failure (85 [12%]), arrhythmia (110 [16%]), and valvular disease (77 [11%]). The mean heart radiation dose per 1 Gy increase (HR 1∙015 [95% CI 1∙006–1∙024], p=0∙0014) and the dose of anthracyclines per 50 mg/m² increase in cumulative dose (1∙077 [1∙021–1∙137], p=0∙0064) w…	Quantiﬁ cation of the increased cardiovascular risk with speciﬁ c doses of radiation and anthracycline exposure will enable a quantitative assessment of the optimum combination of systemic therapy and radiation, which will help clinicians to balance the risks and beneﬁ ts of diﬀ erent regimens for individual patients.
Clavert A 2016	Biology of Blood and Marrow Transplantation	retrospective Cohort study	HL NHL	1998-2008	10 years	110. Median age 55 years.	ALLOTRANSPLANT		Cardiovascular Events	Late effects and QOL	47% of CHD incidence at ten years (95% CI 35-59), and main presentations were heart failure (14%) and arterial hypertension (7%)	Patients who survive for a minimum of 2 years after allo-SCT have at least one chronic health condition, and approximately 20% have at least one severe or life-threatening condition . One of the more recent large studies on adult long-term survivors reported a CI of non-malignant late effects of 79% at five years Most of these patients (85%) underwent a MAC allo-SCT, but the intensity of conditio…	Lack statistical power because only 67% of patiens were lymphoid malignacies while 33% were myeloid
Van Nimwegen F 2015	JAMA internal medicine	retrospective Cohort study	HL	1965-1995	up to 40 years	All patients 2524. Median age at first HL treatment 27,3 years.	No Radiotherapy: Chemotherapy without anthracyclines. Radiotherapy only below diaphragm: No chemotherapy 68 ; Chemotherapy without anthracyclines 120 ; Chemotherapy with anthracyclines 111. Mediastinal radiotherapy,with or without radiotherapy below diaphragm: No chemotherapy 677 . Chemotherapy without anthracyclines 771. Chemotherapy with anthracyclines 111; Chemotherapy with anthracyclines 604.	general population	Data were collected from medical records and general practitioners.Cardiovascular events,including coronary heart disease(CHD),valvular heart disease(VHD),and cardiomyopathy and congestive heart failure(CHF)		After a median follow-up of 20 years, they identified 1713 cardiovascular events in 797 patients. After 35 years or more, patients still hada 4-to6-fold increased standardized incidenceratio o f CHD or HFcompared with the general population,corresponding to 857 excess events per 10000 person-years. Highest relative risks were seen in patients treated before 25 years of age,but substantial absolut…	Through out their lives, HL survivors treated at adolescence or adulthood are a thigh risk forvarious cardiovascular diseases.Physicians and patients should be awareof thispersistently increased risk.
Galper SH 2011	BLOOD	retrospective Cohort study	HL	1969-1998	radiation alone 19,3 years /chemotherapy and radiation 15 years	All patients 1279. Median age at diagnosis 25 years	mediastinal irradiation/ mediastinal irradiation and chemotherapy	general population	cardiac disease		After a median follow-up of 14.7 years, 187 patients experienced 636 cardiac events and 89 patients required a cardiac procedure. 5-, 10-, 15-, and 20-year cumulative incidence rates of cardiac events were 2.2%, 4.5%, 9.6%, and 16%. SIRs for cardiac procedures were increased for coronaryarterybypassgraft(3.19),percutaneous intervention (1.55), implantable cardioverter deﬁbrillator or pacemaker pl…	These results may help guide line development for both the types and timing of cardiac surveillance in survivors of Hodgkin lymphoma
Armenian SH 2011	BLOOD	observational study	HL NHL	1988-2002	5,3 years	entire cohort of patients with hematologic malignancy 1244; NHL 598, HL 284, age at HCT 43,5 years	Lymphoma survivors treated with hematopoietic cell transplantation or conventional therapy	Healthy controls	the prevalence and risk of cardiac dysfunction		The cumulative incidence of CHF was 4,8% at 5 years and 9,1% at 15 years after HCT	The incidence of CHF for HCT survivors was increased 4.5-fold compared with the controls
Stone C.R. 2019	Health Sci Rep	Systematic review and meta-analysis	HL NHL	from date of inception to june 218	14,7 years	22 studies , all patients 32438	treatment for lymphoma	general population	cardiovascular disease		Relative to the general population, lymphoma survivors had statistically significant two to three fold increases in the risk for nearly all subtypes of CVD . Lymphoma survivors appeared to be particularly susceptible to pericardial diseases (HL: 10.67, 95% confidence interval (CI), 7.75-14.69; NHL: 4.70, 95% CI, 2.08-10.61) and valvular diseases (HL: 13.10, 95% CI, 7.41-23.16; NHL: 3.76, 95% CI, …	Given the suggested increased risks of cardiovascular outcomes in lymphoma survivor populations relative to the general population, tailored screening and prevention programmes may be warranted to offset the future burden of disease.
Matasar MJ 2015	JNCI	retrospective Cohort study	HL	1975-2000	22 years	746 patients,median age 49 years	all patients were identified from six consecutive clinical trials of first-line therapy for HL	general population	mortality; morbidity;		227 of patients (30.4%) had died, 107 (47.1%) from HL, 120 (52.9%) from other causes, including second primary malignancies (n = 52) and CVD (n = 27). Among survivors, late morbidity survey data are available for 238 patients (45.9%). Commonly reported morbidities included cardiovascular (54.6%), endocrine (68.5%), pulmonary disease (21.4%), and nonfatal second malignancy (23.1%).	Among a large cohort of patients treated for HL with extensive follow-up, risk of late mortality from causes other than HL and prevalence of late medical morbidity are high.	Guidelines for prevention, screening, and management of late effects in adult survivors of HL are needed.
Cutter DJ 2015	JNCI	case-control study	HL	1965-1995	18,8 years	1852 patients diagnosed at ages 15 to 41 years	radiation therapy	control patients free of any cardiac disease	risk for valvular heart disease		Eighty-nine case patients with VHD were identified (66 severe or life-threatening) and 200 control patients. Aortic (n = 63) and mitral valves (n = 42) were most frequently affected. Risks increased more than linearly with radiation dose. For doses to the affected valve(s) of less than or equal to 30, 31–35, 36–40, and more than 40 Gy, VHD rates increased by factors of 1.4, 3.1, 5.4, and 11.8, re…	Radiation dose to the heart valves can increase the risk for clinically significant VHD, especially at doses above 30 Gy. However, for patients with mediastinal involvement treated today with 20 or 30 Gy, the 30-year risk will be increased by only about 1.4%. These findings may be useful for patients and doctors both before treatment and during follow-up.
Aleman B M 2007	Blood	retrospective Cohort study	HL	1965-1995	18,7 years	1474 patients yanger than 41 years at treatment	RT only (27,5%), CT only(4.8%), RT+CT-anthracylins (29,5%), RT+CT no anthracylines (37,9%), unkown (02%)	general population	cardiovascular disease		risks of myocardial infarction (MI) and congestive heart failure (CHF) were strongly increased compared with the general population (standardized incidence ratios [SIRs] = 3.6 and 4.9, respectively), resulting in 35.7 excess cases of MI and 25.6 excess cases of CHF per 10 000 patients/year. SIRs of all CVDs combined remained increased for at least 25 years and were more strongly elevated in young…	risks of several CVDs are 3- to 5-fold increased in survivors of HL compared with the general population, even after prolonged follow-up, leading to increasing absolute excess risks over time. Anthracyclines further increase the elevated risks of CHF and valvular disorders from mediastinal radiotherapy.
Baech J 2018	BJH	retrospective Cohort study	NHL (DLBCL AND FOLLICULAR L.)	2000-2012	Median follow-up was 3.8 years for patients treated with anthracyclines and 3.9 years for patients treated without anthracyclines	2440 patients. Median age at diagnosis 25 years	1994 patients were treated with anthracycline-containing chemotherapy (R-CHOP or R-CHOEP) and 446 patients were treated without anthracyclines (mostly CVP, chlorambucil and CEOP, all in combination with rituximab).	YES	CHF; cardiovascular disease		HR for CHF in patients treated with 3-5 cycles of R-CHOP/CHOEP was 5.0 (95% CI 1.4;18.5), 6.8 (95% CI 2.0; 23.3) for those treated with 6 cycles and 13.4 (95% CI 4.0; 45.0) for those who received >6 cycles. For CVDs in general, patients treated with 3–5 cycles of R-CHOP/CHOEP had risks at one, five and eight years of 2.5%, 10.5% and 17.2%, respectively.	0
vanNimwegen 2017	Blood	case-control study	N 2617 of HL survivors treated in The Netherlands between 1965 and 1995 before the age of 51 years, who had survived 5 years after HL diagnosis.	1965-1995	Follow-up was complete to October 2013	91 cases and 278 controls. Age at HL diagnosis 28,3 years	RT; anthracycline-containing CT; without anthracycline-containing CT	control patients free of any cardiac disease	risk of heart failure		Twenty-five–year cumulative risks of HF following MLVDs of 0-15 Gy, 16-20 Gy, and ‡21 Gy were 4.4%, 6.2%, and 13.3%, respectively, in patients treated without anthracycline-containing chemotherapy, and 11.2%, 15.9%, and 32.9%, respectively, in patients treated with anthracyclines
van Nimwegen FA et al 2016	J Clin Oncol	nested case-control study	adult HL survivors treated 1965-1995, cases were patients diagnosed with coronary heart disease as first cardiovascular event	1665-1995	na	2,617 5-year HL survivors: 325 cases with coronary heart disease and 1,204 matched controls HL survivors. Median age at diagnosis 60 years	RT; anthracycline-containing CT; without anthracycline-containing CT	HL survivors who did not develop coronary heart disease	to identify the risk factors for coronary heart disease	to quantify the effects of radiation dose to the heat, chemotherapy and other cardiovascular risk factors	The median interval between HL and CHD was 19.0 years. Risk of CHD increased linearly with increasing MHD (excess relative risk [ERR]) per Gray, 7.4%; 95% CI, 3.3% to 14.8%). This results in a 2.5-fold increased risk of CHD for patients receiving a MHD of 20 Gy from mediastinal radiotherapy, compared with patients not treated with mediastinal radiotherapy. ERRs seemed to decrease with each tertil…

## Sheet: PICO B
Study (first name, year)	reference	study design	population	study duration	follow-up	sample size	intervention	intervention2	outcome measure(s) - as for PICO	other outcome measure(s) if relevant	Main results	Main conclusions	Comments
Patel, 2017	International Journal of Radiation Oncology • Biology • Physics 2017	retrospective study	1541 stage I-II HL. Median age at diagnosis was 27 years.	1968-1982	30,3 yrs	492.	RT field TNI11,6% mantle/paraaortic 73.4% Mantle 9.2% Inverted Y/pelvis 4,1% IFRT 1,6%	RT dose inf 2000 cGy 6,7% ; 2000-3600 cGy 4,3%; sup 3600 cGy 89%		10- year rates of OS by 84%,y (p<0.01);	RT dose inf 2000 cGy vs 2000-3600 vs sup 3600 p=016	In the first decade after treatment, the risk of death from HL was significantly lower, and there was a trend of lower risk of death from second malignancy and cardiac disease, in more recently-treated patients, though this did not reach statistical significance, likely due to the small number of events within each treatment era.	20-, 25-and 30-year cumulative incidence for cardiovascular death : 4.0%, 5.6%, and 8.7%
				1983-1992	20,8yrs	438	RT fields TNI 1,4 mantle/paraaortic 59.4% Mantle 33.1% Inverted Y/pelvis 3,2% IFRT 3,0%	RT dose inf 2000 cGy 5,9% ; 2000-3600 cGy 6,6%; sup 3600 cGy 87,4%		0.91	radiation field IFRT vs Extended field p=0.08
				1993-2007	9 yrs	611	RT fields TNI 0% mantle/paraaortic 5,6% Mantle 40,9% Inverted Y/pelvis 3,4 % IFRT 42,2%,0	RT dose inf 2000 cGy 18,3% ; 2000-3600 cGy 33,6%; sup 3600 cGy 48,1%		0.92
Fu	leuk lymph 2017	systematic review	full-text review, keeping articles if (1) they reported HL-patient specific results; (2) they reported clinically significant cardiac outcomes; and (3) patients received treatment available during the contemporary era, or when treatments were not explicitly stated, at least half of patients received treatment post-1990	from 2005 to 2016 for cochrane ; from inception to 31 dic 2016	Design limitations included: (1) lack of a clear comparison group or denominator needed to calculate a risk ratio; (2) insufficient detail to estimate patient-specific cardiac risk based on explicitcontemporary treatments received (e.g. chemotherapy alone vs. combined modality); and (3) insufficient detail to estimate patient-specific cardiac risk based on patien tlevel risk factors	no studies fulfilled all review criteria					No studies fulfilled all review criteria	Using published data through 2016, it was not possible to calculate patient-specific cardiac risk correlated to contemporary treatment (radiotherapy and/or chemotherapy
Matasar 2015	J Natl Cancer Inst	CRT	From 1975 to 2000, 746 patients were treated on one of six sequential first line protocols at MSKCC.	From 1975 to 2000	Median FU 22 yrs	746. Median age 49 years.					Cardiovascular mortality is increased among survivors of HL,anthracycline-based chemotherapy	Fewer data exist projecting changes to cardiac risk, although among pediatric survivors more modern treatment appears associated with reduced cardiac risks

## Sheet: PICO C
Study (first name, year)	reference	study design	population	study duration	follow-up	sample size	control group	intervention	other outcome measure(s) if relevant	Main results	Main conclusions	Comments
Yu Kang 2018	ARQ BRAS CARDIOL	Cohort study	NHL	2014-2015	52.92 ± 22.32 months	45 anthracycline-treated patients aged 55,8±17,9 years	YES	Echocardiographic imaging ; Multi-layer speckle tracking echocardiography		Compared with controls, patients had no different conventional parameters of systolic and diastolic function but significantly lower GCS and GLS, significant reduction of circumferential strain (CS) of subendocardial layer, transmural CS gradient and longitudinal strain of all three layers	It proved the preferential impairment of subendocardial deformation in long-term survivors after exposure to anthracycline.	Multi-layer speckle tracking echocardiography might facilitate the longitudinal follow-up of this at-risk patient cohort.
Machann W 2011	INT J RADIAT ONCOL BIOL PHYS	Cohort study	HL	1978-1985	MEDIAN 24 YEARS	RT alone 17/31 (55%); RT+ any CT 14/31 (45%); RT + anthracycline 8/31 (26%), age at radiotherapy 21 years, at MRI 45 years	NO	MRI in patients treated whit mediastinal radiotherapy		Mean LVEF 48+- 3%; 23% had LVEF<55%; 29% had LGE. Pathologic findings were reduced LVEF (ejection fraction <55%) in 23% of patients, hemodynamically relevant VHD in 42%, late myocardial enhancement in 9 (29%), and any perfusion deficit in 21 (68%).	In 20-year survivors of Hodgkin’s disease, cardiac MRI detects pathologic findings in approximately	Cardiac MRI can play an important role in cardiac imaging of these patients, because all relevant cardiac findings can be detected in just one non-invasive examination.
Nolan MT 2016	Canadian Journal of Cardiology	SYSTEMATIC REVIEW/META-ANALYSIS	HL	From the initiation of the different databases to July 2015		21 STUDIES , total 1659 Patients		10 studies used transthoracic echocardiography (TTE), 8 used radionuclide ventriculography (RNV), 2 used TTE and RNV, and 1 used cardiac MRI		Thoracic radiotherapy is associated with increased risk of heart failure in long-term follow-up, with hazard ratios ranging from 2.7 to 7.4 for Hodgkin lymphoma, and 1.5-2.4 for breast cancer. Although ejection fraction is often normal, systolic dysfunction has been more widely reported with modern techniques including 2-dimensional speckle strain and cardiac magnetic resonance. Diastolic functio…	The reports were heterogeneous, used different treatments, end points, and definitions of myocardial dysfunction, and most studies on the cardiac consequences of radiotherapy involved small numbers of patients and were published decades ago, making it difficult to formulate definitive conclusions for the current era
Tsai HR 2010	EHJ	Cohort study	HL	1980-1988	22 +- 2 years	total 47 patients: radiotherapy and anthracyclines group 27 patients, 50±10 years; radiotherapy and no anthracyclines 7 patients 52±7 years; radiotherapy 13	yes	Left Ventricular Function Assessed by Two-Dimensional Speckle Tracking Echocardiography after successful mediastinal radiotherapy in patients with (n 27) or without (n 20) anthracycline (doxorubicin) treatment		The global longitudinal strain was reduced in patients receiving anthracycline with mediastinal radiotherapy compared to the other group receiving mediastinal radiotherapy alone or combined radiotherapy and regimens without anthracyclines ( 16.1 1.9% vs 17.5 1.7%, respectively, p <0.05). Both patient groups had reduced strain compared to the healthy controls (20.4 1.7%, both p <0.001). The circum…	Myocardial function was reduced in the survivors of Hodgkin’s lymphoma 2 decades after successful treatment with or without chemotherapy. Patients receiving anthracycline therapy had additional negative long-tem effects on LV systolic function.
Heidenreich PA 2007	J Clin Oncol	Cohort study	HL	from 1994 to 1998	15+-7 years	294 patients treated whit mediastinal irradiation doses >=35 Gy , median age 42 years; in 56% treatment with chemotherapy	no	Stress echocardiography (97% exercise, 3% dobutamina) in all p.; in 274 patients radionuclide perfusion imaging		2.7% prevalence of severe, three-vessel, or left main coronary artery disease, and a 7.5% prevalence of coronary stenosis greater than 50% in patients treated with mediastinal irradiation in doses of≥35 Gy for Hodgkin’s disease at a mean of 15 years following irradiation	Stress testing identifies asymptomatic individuals at high risk for acute myocardial infarction or sudden cardiac death. Conventional risk factors for coronary disease were uncommon and did not predict coronary disease
Murbreach K 2015	J Clin Oncol	Nationl Cross-sectional study	HL and NHL	1987 to 2008	13+-6 years	274 patients treated with doxorubicin and who underwent ASCT, age was 56±12 . Total-body irradiation and high-dose cyclophosphamide were used in 38 p., whereas the remaining received carmustine,etoposide,cytarabine, and melphalan. 10 p. received daunorubicin in addition to doxorubicin. 97 p. treated whit cardiac-RT	1,266 healthy controls	Echocardiographic imaging; LVEF assessed by Simpson’s biplane rule		In univariable regression analyses, younger age at lymphoma diagnosis, longer observation time since the primary diagnosis, a doxorubicin dose ≥ 300 mg/m2, cardiac-RT more than 30 Gy, and three or more lines of chemotherapy before auto-HCT were all significantly associated with LV systolic dysfunction, defined as LVEF less than 50% or CHF. In the multivariable analysis, only doxorubicin ≥ 300 mg/…	LVSD was frequent and HF more prevalent than previously reported in LSs after auto-HCT
Armenian SH 2018	CANCER	Cohort study	HL NHL	1995-2009	9.4	155 patients; treated with hematopoietic cell transplantation: n=78 or with conventional therapy: n=77. Median age at recruitment 57,8 years.	Healthy controls	2D/monodimenisonal/doppler Echocardiographic imaging ; 2-D Speckle Tracking Echocardiography		At a median follow-up of 9.4 years from diagnosis, one in five (20.6 %) lymphoma survivors had cardiac dysfunction; The prevalence of reduced LVEF, diastolic dysfunction, and abnormal GLS was 8.4%, 5.2%, and 14.2%, respectively. A dose-dependent association with cumulative exposure to anthracycline was shown in comparison to not exposed controls: 1–249 mg/m2, OR=4.7 (95% CI 1.0–17.4), p=0.05; ≥25…	In these long-term survivors, there was a high rate of cardiac dysfunction that was independent of HCT status. The growing number of lymphoma survivors makes it imperative to identify reliable and cost-effective strategies to decrease the burden of heart failure in this population.
Andersen R 2010	Am J Cardiol	Cohort study	HL	2005-2007	22+-3 years	47 patients treated with RT; treated with anthracycline 27 (57%) , aged 50±7	no	Computed Tomographic Coronary Scanner		Twenty-seven had a CAC between 1 and 199 and five had a CAC score between 200 and 999	Patients with a CAC score >200 often have clinically significant CAD, lower CAC scores, however, do not exclude CADsignificant CAD on CTA more often had high calcium scores (75th–100th percentile) than patients who had no severe abnormalities on the CTA scan (55% compared with 17%).
Daniels LA 2014	Annals of Oncology	Cohort study	HL	2011-2012	21 years	52 patients undergoing mediastinal irradiation, 30 patients out of the total were treated with anthracycline‐containing chemotherapy (MOOP-ABV, ABVD, EBVP,BEACOPP). Median age 47 years.	no	Computed Tomographic Coronary Angiography (CTA)		In the 45 scans available for assessment, the prevalence rate of significant CAD on CTA was 20% (N = 9, P = 0.01, 95% confidence interval 8.3% to 31.7%). Patients with significant CAD on CTA more often had high calcium scores (75th–100th percentile) than patients who had no severe abnormalities on the CTA scan (55% compared with 17%).	Prevalence of signiﬁcant CAD among HL survivors is high, while asymptomatic even in the presence of life-threatening CAD.
Wethal T 2009	British J of Cancer	Cohort study	HL	1993 and 2005-2007	10 and 22 years	116 patients treated with RT; treated with chemotherapy 36 (71%), treated with anthracycline 28 (55%). At examination median age 50 years.	no	2D Echocardiographic imaging		None of the 116 patients had valvular stenosis in 1993 whereas 36 (31%) had moderate valvular regurgitation. In 2005–2007, 51 of 57 invited patients were included in a second echocardiographic study after treatment. Of these patients, 28 (55%) had also received anthracyclines (with a total median adriamycin dose of 320mg in 27 and 720mg of epirubicin in 1 patient). The patients were selected on t…	cHL treated with mediastinal radiotherapy are at a high risk of developing progressive valvular deterioration and subsequent aortic stenosis during the second or third decade after treatment. Additional treatment with anthracyclines is associated with left ventricular remodelling
Bijl JM 2016	AM J Cardiol	Cross-sectional study	HL	2007-2008	13,4 years	82 patients, 50 p. treated with RT: treated with chemotherapy (70%), treated with anthracycline (52%); 32 no RT : treated with chemotherapy (97%), treated with anthracycline (84%). Mean age 47,8 years.	HL survivors treated whitout RT	2-D Echocardiographic imaging		≥ mild valvular disease was present in 61.2% of HL survivors with mediastinal RT (n = 30), compared with 31.0% of HL survivors without MRT (n = 9; odds ratio [OR] 3.51, 95% CI 1.32 to 9.30, p = 0.01).	the prevalence of valvular disease in HL survivors treated with MRT is high and increases with time after irradiation. Long-time screening for valvular disease by transthoracic echocardiography might be worthwhile.
Heidenreich PA 2003	J American College of Cadiology	Cohort study	HL	1994-1998	3,2+-1,3 years	254 patients treated with RT; Mean age 42±9 years	Framingham Heart study population	2D/monodimenisonal Echocardiographic imaging		21% had a thickened pericardium and small pericardial effusions were present in 3%, no patients had wall-motion abnormalities or Doppler findings suggestive of constrictive pericarditis.	Screening echocardiography should be considered for patients with a history of mediastinal irradiation
